# Supplementary material for: Identification of Candidate Genes and Genomic Selection for Seed Protein in Soybean Breeding Pipeline
Source: Front Plant Sci. 2022 Jun 16;13:882732. doi: 10.3389/fpls.2022.882732 (PMC9244705; doi:10.3389/fpls.2022.882732)
Supplement: Supplementary file 1 [file Data_Sheet_1.xlsx]

## Sheet: Fig. S1.
			Fig. S1. SNP density per 1Mb in 20 chromosomes of soybean using Cmplot.The color scale indicates the density of markers in that segment of the chromosome.

## Sheet: Fig. S2 
	Fig. S2. Distribution of protein content of RIL and natural populations grown in 4-years.
A
B

## Sheet: Fig. S3
Fig. S3 Genetic linkage maps of the 20 soybean chromsomes based on 184 RILs derived from Jidou12 and Y9 (3A) and the 20 combined maps between physical distance and genetic position (3B)
3A. The 20 genetic maps
3B. The 20 combined maps between physical distance (Mbp) and genetic position (cM), where the x-axis shows physical distance (Mbp) and the y-axis shows the genetic position (cM).

## Sheet: Fig. S4
			Fig. S4 Posterior Plot for seed portein using Bayesian IM.

## Sheet: Fig. S5
	Fig. S5 QQ-plots and Manhattan plots of P values of SNPs. The x-axis shows SNP loci along the 20 soybean chromosomes. Horizontal line was threshold of significant association at P = 0.001.
