# Supplementary material for: Identification of Candidate Genes and Genomic Selection for Seed Protein in Soybean Breeding Pipeline
Source: Front Plant Sci. 2022 Jun 16;13:882732. doi: 10.3389/fpls.2022.882732 (PMC9244705; doi:10.3389/fpls.2022.882732)
Supplement: Supplementary file 2 [file Data_Sheet_2.xlsx]

## Sheet: Table S1 
	Supplementary Table 1. 284 soybean accessions with name, ID, pedigree, taxonomy, country and region of origin, and sub-population.
	Accession_name	Accession_ID	Pedigree	Taxonomy	Country and region of origin	Sub-population
	HP202	WDD01559	BC1F3 plant selected from cross (Vinton 81 × B216) × Vinton 81	Glycine max	United States	Q2
	L62-880	WDD00207	Harosoy(6) ×PI 91160	Glycine max	United States, Illinois	Q2
	Baiqidawandou	ZDD01629	NA	Glycine max	China, Hebei	Q4
	L66-721	WDD00238	NA	Glycine max	United States, Illinois	Q2
	L73-67	WDD00192	L2(6)×Kingwa	Glycine max	United States, Illinois	Q2
	L64-4103	WDD01821	Harosoy(6)× Columbia	Glycine max	United States, Illinois	Q2
	L67-1695	WDD00235	Harosoy(6)×T176	Glycine max	United States, Illinois	Q2
	L67-949	WDD01915	Harosoy(6) ×Columbia	Glycine max	United States, Illinois	Q2
	L62-906	WDD00231	Harosoy(6)× PI 91160	Glycine max	United States, Illinois	Q2
	L70-6494	WDD00169	Clark(6)× L70-6494 (H(5)× D54-2437)	Glycine max	United States, Illinois	Q2
	L62-956	WDD00193	Harosoy(6)×PI 86024	Glycine max	United States, Illinois	Q2
	Kaohsiung 1	WDD02350	NA	Glycine max	Japan	Q1
	Jindou 15	ZDD18847	Jinda701(Jinda501×Jindou No.1)× Hejiao77-207	Glycine max	China, Shanxi	Q1
	Newton	WDD01583	BSR 101/CN210, F3	Glycine max	United States, Lowa	Q3
	Huangdou 2	ZDD08650	NA	Glycine max	China, Shanxi	Q4
	Jidou No.7	ZDD18632	Williams × Chengdou No.1	Glycine max	China, Hebei	Q3
	Zhongdou 36	ZDD24844	Aijiaozao×Xiang78-141	Glycine max	China,Hubei	Q1
	L73-54	WDD00218	L69-4268,G d1 x L69-4267,d1 d2	Glycine max	United States, Illinois	Q2
	Banyesheng	YDD00722	NA	Glycine max	China	Q4
	Xudou No.10	ZDD24064	Xu7512(Xudou No.1×Clark63) × Xu 8226(Xudou No.3×Qihuang 23)	Glycine max	China, Jiangsu	Q3
	PI159764	N/A	NA	Glycine max	United States	Q1
	Ludou No.4	ZDD09884	Yuejin No.4 [Jvxuan 23×5905(Xinhuangdou×Tiejiaohuang)]× 7110[Mangnolid(F-53)B×Dahuanpi ]	Glycine max	China, Shandong	Q1
	L77-1727	WDD01849	Williams(6) × (Clark 63(3) × PI 229342)	Glycine max	United States, Illinois	Q2
	Zaoshu No.6	ZDD08028	Kexi8 × Tie4117	Glycine max	China, Beijing	Q1
	L72-1078	WDD00232	L2(6) ×Laredo	Glycine max	United States, Illinois	Q2
	Zhonghuang 13	ZDD23876	Yudou No.8(Zheng135× Sidou No.2) × Zhongzuo90052-76[ Shanghaihongmangzaomaodou×Yi112(Youbian30×Clark63)]	Glycine max	China, Beijing	Q1
	Zhonghuang No.4	ZDD18402	Yi112(Youbian 30×Clark63) ×Shanghaihongmangzaomaodou	Glycine max	China, Beijing	Q1
	Zhonghuang No.10	ZDD23873	Wenfeng No.7[Jvxuan23(Jimoyoudou xuanxi)×Qihuang No.1] ×Ludou No.4{Yuejin No.4 (Jvxuan 23×5905)×7110[Magnolia×69-2(Dahuapi xuanxi)]}	Glycine max	China, Beijing	Q1
	Dadunxiaoheidou	ZDD08251	NA	Glycine max	China, Hebei	Q4
	Jihuang13	ZDD23917	Zhongpin 661(Willimas×Shuiniu)×8032[7322-111(Provar×Niumaohuang) ×Willimas]	Glycine max	China, Hebei	Q3
	Zhongzuo 00-484	N/A	NA	Glycine max	China, Beijing	Q3
	Zhongzuo 97-1121	ZDD24633	Ti15176 × Century-2,3	Glycine max	China, Beijing	Q3
	Jindou 13	ZDD18845	Jindou No.1(Dabaima Line selection) × PY	Glycine max	China, Shanxi	Q4
	Zhongzuo 983	ZDD24633	Yi-2 (Youbian30× Clark 63)× Hobbit	Glycine max	China, Beijing	Q1
	Xiaohuangdou	ZDD08690	NA	Glycine max	China, Shanxi	Q4
	8588	ZDD19339	NA	Glycine max	China, Shandong	Q4
	L68-582	WDD00227	L2(6)×Seneca	Glycine max	United States, Illinois	Q2
	Shengli 3	ZDD02626	NA	Glycine max	China, Shandong	Q1
	Zhongzuo 00-683	ZDD24648	D90{168(Fengjiao 66-22×Taiyuanzao) × Tie7517[Tiefeng19 (Tiefeng3 × 5621)×Amsoy]}×Ti	Glycine max	China, Beijing	Q3
	Zhonghuang 27	ZDD23890	Jinyi 20 × Zhongzuo 90052-76	Glycine max	China, Beijing	Q1
	Jian 31	N/A	Jidou 12{You 83-14(Mengcheng NO.6×Clark)×Jinda 7826[H65(Tianedan)×Zhilibaimao ]}×Su-3L	Glycine max	China, Beijing	Q1
	L69-4267	WDD00217	L2(6)×Seneca	Glycine max	United States, Illinois	Q2
	Jidou12	ZDD23040	You 83-14(Mengcheng NO.6×Clark)×Jinda 7826[H65(Tianedan)×Zhilibaimao ]	Glycine max	China, Hebei	Q1
	Qingkeyuandou	ZDD08633	NA	Glycine max	China, Shanxi	Q4
	Amcor 89	WDD01572	Amcor(6)× Williams 82	Glycine max	United States, Ohio	Q2
	Zhongzuo 96-954	N/A	NA	Glycine max	China, Beijing	Q3
	Maoyandou	ZDD18529	NA	Glycine max	China, Hebei	Q4
	Kenwood	WDD01580	Elgin ×Asgrow 'A1937'	Glycine max	United States, Iowa	Q3
	Zhongdou 27	ZDD23890	Zhongdou19 × L81-4590	Glycine max	China, Beijing	Q3
	Tuyandou	ZDD01612	NA	Glycine max	China, Hebei	Q4
	L84-307	WDD01842	L64-4584,E2×L73-1543,e3	Glycine max	United States, Illinois	Q2
	L81-4590	WDD00341	Williams 82(6)× PI 157440	Glycine max	United States, Illinois	Q3
	Sprite 87	WDD01470	Sprite (7)× Williams 82	Glycine max	United States, Ohio	Q3
	L78-3083	WDD01522	Williams(6)× L69-5343,Clark Rps1 rxp -I r Im	Glycine max	United States, Illinois	Q3
	Zhongdou 28	ZDD23892	Ludou No.4× L83-4387	Glycine max	China, Beijing	Q1
	Lvcaodou	ZDD02940	NA	Glycine max	China, Shandong	Q4
	L82-1858	WDD01511	L81-4352,Rps1-c Rps2 Rj2× (L75-6141,Rpm Rps1× L76-1988,Rps2 Rj2	Glycine max	United States, Illinois	Q3
	GR8836	WDD01594	Asgrow 3127 × L24	Glycine max	United States, Ohio	Q3
	L74-01	WDD01845	Williams(6) × T259H	Glycine max	United States, Illinois	Q3
	L74-221	WDD01528	Williams(6) × (Clark(6) x T117)	Glycine max	United States, Illinois	Q3
	Ludou 11	ZDD19379	Ludou6 × Beijing8201[Wei107(Jvxuan23×5905)×Tiefeng18]	Glycine max	China, Shandong	Q4
	Fayette	WDD00570	Williams(2) × PI 88788	Glycine max	United States, Illinois	Q3
	Gnome	WDD00539	Williams × Ransom	Glycine max	United States, Ohio	Q3
	Lv 75	N/A	NA	Glycine max	China, Taiwan	Q1
	Zhongpindaheidou	N/A	NA	Glycine max	China, Beijing	Q1
	Maoyandou	ZDD18529	NA	Glycine max	China, Hebei	Q4
	Zhengzhou 135	ZDD10085	Sijiaoqi[Jvxuan 23(Jimoyoudou)×5905]×Hanfeng No.1	Glycine max	China, Henan	Q4
	Elf	WDD00569	Williams× Ransom	Glycine max	United States, Illinois	Q3
	Hobbit87	WDD01945	Hobbit(6) × Williams 82	Glycine max	United States, Ohio	Q3
	Sijiaoqi	ZDD02802	NA	Glycine max	China, Shandong	Q4
	Erliheidou	ZDD02990	NA	Glycine max	China, Shandong	Q4
	IL2	WDD01598	Hobbit × PI 408016B	Glycine max	United States, Illinois	Q3
	Dunbar	WDD01592	Platte × A3127	Glycine max	United States, Nebraska	Q3
	Yanhuang No.3	ZDD19105	Dongjie No.1×Wei 80{Qihuang No.1×Jiti No.5[Hailunjinyuan×Huangda 102(Huangbaozhu×Dabaimei)]}	Glycine max	China, Shandong	Q4
	Peking	WDD00467	NA	Glycine max	China, Beijing	Q4
	Kunitz	WDD01599	Williams 82(6) × PI 157440	Glycine max	United States, Illinois	Q3
	Luning No.1	ZDD24737	(Zaoshujufeng×Zhongyitedali）F1 ×Gaofengdadou	Glycine max	China, Shandong	Q3
	Chadou	ZDD03106	NA	Glycine max	China, Shandong	Q4
	Wandou 15	ZDD19963	Co60γ radiation of Mengqing 13	Glycine max	China, Anhui	Q1
	He 84-5	ZDD09899	Kexi No.5(58-161×Xudou No.1)×SRF307	Glycine max	China, Shandong	Q1
	Yudou 25	ZDD23242	Yudou 13{Zheng80024-10×Haijiao 07[Zheng76064×Zheng 79076(Zheng 74046×Shang 7608)]}×Zheng 85558-0-5	Glycine max	China, Henan	Q1
	Nanguanxiaopiqing	ZDD08228	NA	Glycine max	China, Hebei	Q4
	Lu 93748-1	ZDD24729	Ji 3045×Qifeng 850	Glycine max	China, Shandong	Q4
	Dabaipi	ZDD02866	NA	Glycine max	China, Shandong	Q1
	Sijiaoqihuangdou	ZDD01720	NA	Glycine max	China, Hebei	Q4
	Jidou 12-2,3	ZDD23912	Jidou 12×Suzuyutaka-2	Glycine max	China, Hebei	Q1
	Pingdinghei	ZDD03026	NA	Glycine max	China, Shandong	Q4
	Zhonghuang 18	ZDD23881	Zhongpin 661(Williams82×Bufallo )× Century-2	Glycine max	China, Beijing	Q3
	Xiaoyuanhuangdou	ZDD08564	NA	Glycine max	China, Shanxi	Q4
	Bendidahuangdou	ZDD08352	NA	Glycine max	China, Hebei	Q4
	Lu 99-1	ZDD24019	Ji 3045[Ludou No.4(Yuejin No.4×7110)×Beijingxiaoheidou]×Huai 8640{Ludou No.6[Wei 107(Jvxuan 23×5905)×Tiefeng 18]×Beijing 8201}	Glycine max	China, Shandong	Q4
	Yangtianxiaohuangdou	ZDD08190	NA	Glycine max	China, Hebei	Q4
	PI486355	WDD00632	NA	Glycine max	Korea, South	Q4
	95-5117	ZDD23895	Ludou No.4{Yuejin No.4[Juxuan 23(Jimoyoudou xixuan) ×5905(Xinhuangdou×Tiejiaohuang)]×7110(Mangnolid（F-53）B×Dahuapi) }×Zhongpin 661[L83-544(Williams82×Buffallo)]	Glycine max	China, Beijing	Q3
	Zhonghuang 28	ZDD24630	Ti15176(Yudou No.8×L81-4590)× Century -2.3	Glycine max	China, Beijing	Q3
	Jidou 12-3l	ZDD23940	Jidou 12×Suzuyutaka-2	Glycine max	China, Hebei	Q1
	Qihuang 30	ZDD24021	Ji 3045×Wei 8640	Glycine max	China, Shandong	Q4
	Zheng 92116	ZDD23277	Zheng 504{Zheng 8218[Zheng 64-3(Zheng 7104×Hualvdou)×Zhengchangjiao 10(Yuejin No.5×Zheng 7405)]×You 82-10}×Zheng 100(Yudou 13 ×Zheng85558-0-5)	Glycine max	China, Henan	Q1
	Maodou	ZDD19131	NA	Glycine max	China, Shandong	Q1
	Er-hej-jan	WDD00643	NA	Glycine max	China, Shandong	Q4
	Jindou 31	ZDD24705	Geng 283×1259	Glycine max	China, Shanxi	Q4
	Handou No.5	ZDD23959	Xu 8318×Zao 5241	Glycine max	China, Hebei	Q1
	Kexin No.3	ZDD24626	"Yudou No.2" chemical mutagenesis(EMS)	Glycine max	China, Beijing	Q1
	Zaofeng No.1	ZDD10084	Jvxuan 23 (Jimoyoudou xixuan)×5905 (Xinhuangdou × Tiejiaohuang )	Glycine max	China, Henan	Q4
	Dahuangdou	ZDD02891	NA	Glycine max	China, Shandong	Q4
	Puhai No.10	ZDD24757	Yudou No.10 [Zheng77249 (Zheng74046 ×Zheng76066) × Zhenghaijiao 17-0(Zheng 76064 × Zheng 751)] × Yudou No.8[Zheng74046-0-1-0 natural variation(Zhengzhou 135×Sidou No.4) ]	Glycine max	China, Henan	Q1
	Zhongye No.2	ZDD24659	（Chayu No.1×Yedadou ZYD3576）F1×Dawandali	Glycine max	China, Beijing	Q1
	Zhonghuang 22	ZDD23885	Zhongpin 661×91-1	Glycine max	China, Beijing	Q1
	Kexin No.4	ZDD23866	"Yudou No.2" chemical mutagenesis(EMS)	Glycine max	China, Beijing	Q1
	Qihuang No.1	ZDD02572	NA	Glycine max	China, Shandong	Q1
	Tianedan	ZDD02096	NA	Glycine max	China, Shanxi	Q4
	Delsoy 4210	WDD01604	NA	Glycine max	United States, Missouri	Q3
	MN413	ZDD24113	Wandou 16 (Plasma treated mutant)× Yudou No.10	Glycine max	China, Anhui	Q1
	Fendou 31	ZDD18928	Bisong×(Jinai No.5×Jinyuan No.1)×(Yuejin No.4×Jindou No.4)	Glycine max	China, Shanxi	Q3
	7651-1	ZDD01797	NA	Glycine max	China, Hebei	Q3
	L86-1436	WDD01856	Williams(6)× PI 408251	Glycine max	United States, Illinois	Q3
	Tiejiaohuang	ZDD02883	NA	Glycine max	China, Shandong	Q1
	Lu 99-7	ZDD24022	Ji3045×Wei 8640	Glycine max	China, Shandong	Q4
	L81-4871	WDD00633	L6(6)× PI 157440	Glycine max	United States, Illinois	Q3
	Clark	WDD00001	NA	Glycine max	United States	Q3
	Chichenglvhuangdou	ZDD08238	NA	Glycine max	China, Hebei	Q4
	Mustang	WDD01992	Fayette× Pyramid.	Glycine max	United States, Missouri	Q3
	Union	WDD00617	NA	Glycine max	United States, Illinois	Q3
	Kefeng No.6	ZDD08024	7611-3-3 × Youbian 30	Glycine max	China, Beijing	Q1
	Xinyangyangyandou	ZDD03570	NA	Glycine max	China, Henan	Q1
	Wenfeng No.7	ZDD02611	Jvxuan 23(Jimoyoudou) ×Qihuang No.1	Glycine max	China, Shandong	Q3
	Zhongpin 95-5383	ZDD23896	Ludou No.4×Zhongpin 661	Glycine max	China, Beijing	Q3
	Zhonghuang 16	ZDD23879	Ti15176(Yudou NO.8×L81-4590)× Century -2.3	Glycine max	China, Beijing	Q3
	Qihuang 13	ZDD02584	Qihuang NO.1×Yeqi NO.1	Glycine max	China, Shandong	Q1
	Gaozuoxuan No.1	ZDD19381	8205 xixuan (79-4 ×7588)	Glycine max	China, Shandong	Q3
	Daheidou	ZDD02159	NA	Glycine max	China, Shanxi	Q4
	Cansidou	ZDD02559	NA	Glycine max	China, Shanxi	Q4
	L77-1794	WDD01525	Williams(7) × Kingwa	Glycine max	United States, Illinois	Q3
	Zheng 97210-6	N/A	NA	Glycine max	China, Henan	Q1
	Youbian 30	ZDD07987	[58-161(Binhaidabaihua xixuan)×Xudou NO.1(Fengdihuang×Gongjiao 5201)]F3 radiation mutagenesis	Glycine max	China, Beijing	Q1
	Han 195	ZDD23958	Han73[Jidou No.4(Niumaohuang variant×Williams)×Tie 7533]×Han 81[Sheng 7431-242×Jidou No.4(Niumaohuang variant×Williams)]	Glycine max	China, Hebei	Q1
	Zaoshuheidou	ZDD19293	NA	Glycine max	China, Shandong	Q1
	Ina	WDD01984	Jack× Hartwig	Glycine max	United States, Illinois	Q3
	Wandou 21	ZDD24104	Wandou No.10×Zhongpin660	Glycine max	China, Anhui	Q3
	L88-8226	WDD01494	Williams(6) × PI 86972-1	Glycine max	United States, Illinois	Q3
	Lvrouheipidou	ZDD20340	NA	Glycine max	China, Anhui	Q1
	Ooyachi-2	WDD00626	NA	Glycine max	Japan	Q3
	Xiataizimoshidou	ZDD18524	NA	Glycine max	China, Hebei	Q4
	Pixiansilicao	ZDD03741	NA	Glycine max	China, Jiangsu	Q1
	Williams 82	WDD00585	Williams(7)× Kingwa	Glycine max	United States, Illinois	Q3
	Jiguan52	ZDD23916	Jidou NO.9×Century-2	Glycine max	China, Hebei	Q3
	Zhongdou 34	N/A	You 92-570×You 88-25	Glycine max	China, Hubei	Q1
	Zhonghuang 15	ZDD23878	Zhongpin 661(Williams 82×Bufallo)×Zaoshou 17(Naiyinheidou×Youbian 31）	Glycine max	China, Beijing	Q1
	Xinbada No.2	WDD02137	NA	Glycine max	Korea, South	Q3
	Jiwuxing No.1	ZDD23915	Jidou No.9×Century（Lox-2,3）	Glycine max	China, Hebei	Q3
	Shuyangchunheidoubing	ZDD3842	NA	Glycine max	China, Jiangsu	Q4
	L78-379	WDD01524	Williams(6) x PI 96983	Glycine max	United States, Illinois	Q3
	Zheng 02060-0-7-2	N/A	NA	Glycine max	China, Henan	Q1
	Yudou 18	ZDD19409	Zheng 80024-10{Yuejin No.5× Zheng 77249[Zheng 74046(Zhengzhou 135× Sidou No.2)×Zheng 76066(Zheng 7104×Xuzhou 421)]}×Zhongdou 19	Glycine max	China, Henan	Q1
	L88-8431	WDD01493	Williams(6) x Raiden,PI 360844	Glycine max	United States, Illinois	Q3
	Chaleston	WDD01946	NA	Glycine max	United States	Q3
	Franklin	WDD00602	L12 (Clark 63 isoline)× Custer	Glycine max	United States, Illinois	Q3
	L85-2378	WDD01498	Williams 82(6)× PI 200492	Glycine max	United States, Illinois	Q3
	Pixie	WDD00613	Williams× Ransom	Glycine max	United States, Ohio	Q3
	L82-2020	WDD01510	Williams(6)× Jefferson	Glycine max	United States, Illinois	Q3
	Miyunlaoyelian	ZDD08018	NA	Glycine max	China, Beijing	Q4
	L77-1863	WDD01531	Williams(7)× Harrel	Glycine max	United States, Illinois	Q3
	Longjiangdali × Su	N/A	Longjiangdali × Su	Glycine max	China, Beijing	Q1
	Zhongpin 661	ZDD23893	Williams826 × Bufallo	Glycine max	China, Beijing	Q3
	L87-0482	WDD01857	Williams 82(6) × PI 459025	Glycine max	United States, Illinois	Q3
	L77-5632	WDD01530	Williams(6) × L69-5343, Clark Rps1 rxp -I r Im	Glycine max	United States, Illinois	Q3
	L83-4744	WDD01503	L78-379,Rsv1× L80-5493,Rpm Rps1-k	Glycine max	United States, Illinois	Q3
	Gnome 85	WDD00649	Gnome(6) × Williams 82	Glycine max	United States, Ohio	Q3
	Kim	WDD00575	NA	Glycine max	United States	Q1
	Nile	WDD01612	Forrest x Union	Glycine max	United States	Q3
	L88-8739	WDD01490	L79-1224,Dt2 Rps1-k× (L79-1178,Dt2 Rpm Rps1 x L80-5230,Dt2 Rsv1)	Glycine max	United States, Illinois	Q3
	Xiaoqingdou	ZDD09136	NA	Glycine max	China, Shanxi	Q4
	Zhongpin 662	ZDD23894	Zao 5 li (Zaoshu 14 xixuan)× Ludou No.4	Glycine max	China, Beijing	Q1
	PI 547893	WDD01507	Williams(6) × PI 196172	Glycine max	United States, Illinois	Q3
	PI 547872	WDD01501	Williams(6)× PI 229324	Glycine max	United States, Illinois	Q3
	Xinliuqing	ZDD11453	Mengcheng 312×Mengchengdaqingdou	Glycine max	China, Anhui	Q1
	Siliyuan	ZDD02764	NA	Glycine max	China, Shandong	Q1
	Amsoy	WDD00528	Adams× Harosoy	Glycine max	United States, Iowa	Q2
	Heidou	ZDD08472	NA	Glycine max	China, Hebei	Q4
	Boaihongpizaojiao	ZDD03540	NA	Glycine max	China, Henan	Q1
	Spry	WDD01616	{[[(Hawkeye × Lee) × (Hawkeye× Lee)] × Harosoy-dt1]× Elf}× {[(Hill-Rps3× Dyer)× (Clark-dt1 El e2 t × Harosoy-dt1)]× Essex}	Glycine max	United States, Illinois	Q3
	PI 547838	WDD01526	NA	Glycine max	United States, Illinois	Q3
	PI 547850	WDD01520	Will× L75-6867,Im	Glycine max	United States, Illinois	Q3
	Zheng 9525	ZDD24034	Zheng 100×Zhumeijin	Glycine max	China, Henan	Q1
	Pingdinghuangdou	ZDD02864	NA	Glycine max	China, Shandong	Q1
	PI 547888	WDD01491	L75-6125,Rpm Rps1× L77-1818,Rps1-b hm	Glycine max	United States, Illinois	Q3
	Jindou 21	ZDD23987	Jindou 14(Yangyandadou×Fushanchadou)×[Linxianbaidou×Jindou No.2 ( Xiaohuangdou×Fengdihuang)]	Glycine max	China, Shanxi	Q4
	KD01	N/A	NA	Glycine max		Q1
	Baipihuangdou	ZDD01983	NA	Glycine max	China, Shanxi	Q4
	PI54703	WDD00007	NA	Glycine max	United States, Illinois	Q3
	Diliuhuangdou-2	ZDD01683	NA	Glycine max	China, Hebei	Q4
	Kefeng 53	ZDD24625	7409{Tie 4117×Kehuang No.8[58-161(Binhaidabaihua xixuan)×Xudou No.1(Xudou 126×Mamotan)]} ×Youbian 30	Glycine max	China, Beijing	Q1
	Delsoy	WDD01605	Selected from PI 85355	Glycine max	Korea, South, Kyonggi	Q3
	Wandou 16	ZDD24101	Kexi No.8×Xudou No.1	Glycine max	China, Anhui	Q1
	L85-2029	WDD01874	Williams(6)× (Clark 63(2)× PI 86150)	Glycine max	United States, Illinois	Q3
	Huaiyangchundou	N/A	NA	Glycine max	China, Jiangsu	Q4
	Zheng 99048	N/A	NA	Glycine max	China, Henan	Q1
	Zhongdou 33	N/A	You 92-570×Edou No.4	Glycine max	China, Hubei	Q1
	Qingdou	ZDD18771	NA	Glycine max	China, Hebei	Q4
	Yudou 22	ZDD19410	Zheng 87174{Zheng 85349[Zheng 80086(Zheng 76064×Sijiaoqi)×Zheng 74046]×Zheng 86263(Zhengchangye 18×Mei-2)}×Zheng 84240[Yuejin NO.5×Zheng77249(Zheng 74046×Zheng 76066)]	Glycine max	China, Henan	Q3
	Xiaomidou	ZDD02913	NA	Glycine max	China, Shandong	Q4
	L84-2235	WDD01854	Williams(6)× (Clark 63(2) × PI 86150)	Glycine max	United States, Illinois	Q3
	Xiaoheidou	ZDD09279	NA	Glycine max	China, Shanxi	Q4
	Zheng 8516	ZDD10100	Zheng 77249{Zheng74046×Zheng 76066[Zheng 7104(Qinyangshuibaidou × Qihuang13) × Xuzhou 421]}× Zhenghaijiao 17-0[Zheng 76064×Zheng 751(Shanghaidahuangdou×Zidadou)]	Glycine max	China, Henan	Q1
	Yuandou	ZDD01761	NA	Glycine max	China, Hebei	Q4
	Yudou 12	ZDD19406	Zheng 8218 [Zheng 64-3 (Zheng7104 ×Hualvdou )×Zhengchangjiao 10 (Yuejin NO.5× Zheng 7405-1-1-3-1)]×You 82-10	Glycine max	China, Henan	Q1
	Ji9-3l-2	N/A	NA	Glycine max	China, Hebei	Q3
	Bailudou	ZDD08728	NA	Glycine max	China, Shanxi	Q4
	Miyangxiaozihuang	ZDD03153	NA	Glycine max	China, Henan	Q1
	Huaheihu	ZDD18558	NA	Glycine max	China, Hebei	Q4
	Delsoy 4710	WDD01606	L77-443 × L77-906	Glycine max	United States,Missouri	Q3
	L85-2308	WDD01500	Williams(6) × Dorman	Glycine max	United States, Illinois	Q3
	Qisiwa	ZDD19144	NA	Glycine max	China, Shandong	Q1
	Liushiribaidou	ZDD08928	NA	Glycine max	China, Shanxi	Q4
	Pixianzhanzhuangliuyuexian	ZDD3740	NA	Glycine max	China, Jiangsu	Q1
	Datianedan	ZDD02892	NA	Glycine max	China, Shandong	Q1
	Dongshan 69	ZDD18870	NA	Glycine max	China, Shanxi	Q2
	Qingdou	ZDD09832	NA	Glycine max	China, Shanxi	Q4
	Fendou 62	ZDD23968	(Jindou 19×Kexin No.3）F3×Jindou 23	Glycine max	China, Shanxi	Q4
	L88-5492	N/A	Mutant found in Williams in 1980 from a farm on Windsor Road, Champaign, Illinois	Glycine max	United States, Illinois	Q3
	Lu 96150	N/A	NA	Glycine max	China, Shandong	Q1
	Shang 951099	ZDD23269	Shang 86118(Shang 81-4-0×Shang 7909-1-1-1-0)×Fu 8329-1	Glycine max	China, Henan	Q1
	Delsoy 4900	WDD01607	A5424× Mack	Glycine max	United States, Missouri	Q3
	Meng 9793-1	N/A	NA	Glycine max	China, Anhui	Q1
	Xiaohuangdou	ZDD08690	NA	Glycine max	China, Shanxi	Q3
	Miyangniumaohuang	ZDD03293	NA	Glycine max	China, Henan	Q4
	Avery	WDD00647	Bedford× Crawford	Glycine max	United States, Missouri	Q3
	Jidou17	ZDD24685	Hobbit× Zao 5241[Xi7476×7527-1-1(Yanli ×Williams)]	Glycine max	China, Hebei	Q3
	Jvxuan 23	ZDD02615	Jimoyoudou xixuan	Glycine max	China, Shandong	Q4
	Tianedan	ZDD02114	NA	Glycine max	China, Shanxi	Q4
	Xiaheidou	ZDD02400	NA	Glycine max	China, Shanxi	Q4
	Qing 6	ZDD02921	NA	Glycine max	China, Shandong	Q1
	Pixiandazihuacao	ZDD03739	NA	Glycine max	China, Jiangsu	Q1
	Xiaohuangdou	ZDD02134	NA	Glycine max	China, Shanxi	Q4
	Lvpihuangdou	ZDD19027	NA	Glycine max	China, Shanxi	Q4
	Zhongnongshi-1	N/A	NA	Glycine max	China	Q1
	PI 253666A	WDD00627	NA	Glycine max	United States	Q1
	Verde	WDD00582	Aoda x A50-7445 (Richland x Jogun)	Glycine max	United States	Q1
	Miyangbaidou	ZDD03260	NA	Glycine max	China, Henan	Q4
	Yuxuan 13	ZDD08697	NA	Glycine max	China, Shanxi	Q4
	Huanggandou	ZDD02149	NA	Glycine max	China, Shanxi	Q4
	Zhongdou No.8	WDD00627	(1138-2×Clark)F3×Mengqing No.6	Glycine max	China, Hubei	Q1
	Zheng 97196	ZDD24053	Zheng 100×Zheng 93048(Zheng 8910×Zheng 8930)	Glycine max	China, Henan	Q1
	Huipizhiheidou	ZDD02315	NA	Glycine max	China, Shanxi	Q4
	Heheidou	ZDD02551	NA	Glycine max	China, Shanxi	Q4
	Zhonghuang 39	ZDD24640	Zhongpin 661×Zhognhuang 14	Glycine max	China, Beijing	Q1
	Xiaobaidou-2	ZDD8986	NA	Glycine max	China, Shanxi	Q4
	Xizhoujiwohuang	ZDD3237	NA	Glycine max	China, Henan	Q1
	Hualvdou	ZDD10129	NA	Glycine max	China, Henan	Q1
	Pixianhongmaoyou	ZDD03733	NA	Glycine max	China, Jiangsu	Q1
	nf58		Hobbit× Zao 5241[Xi7476×7527-1-1(Yanli ×Williams)]	Glycine max	China, Hebei	Q3
	Zao5241	ZDD23948	Xi7476×7527-1-1(Yanli ×Williams)	Glycine max	China, Hebei	Q3
	Cangdou No.4	ZDD23901	Zhongzuo 83-D50×7510	Glycine max	China, Hebei	Q1
	Cangdou No.5	ZDD23902	T102×Jinyi D90	Glycine max	China, Hebei	Q1
	Cangdou No.6	ZDD24700	Zheng 77249×Cang 9403(Kefeng 6×Jianyedou)	Glycine max	China, Hebei	Q4
	Cangdou No.7	ZDD24701	Wei 8640×Cang 8915	Glycine max	China, Hebei	Q1
	Handou No.3	ZDD23957	Han 73(Jidou 4×Tie7533)×Zhongzuo 87-D06	Glycine max	China, Hebei	Q1
	Handou No.4	ZDD23958	Han 73(Jidou 4×Tie 7533)×Han 81(7431-242×Jidou 4)	Glycine max	China, Hebei	Q1
	Handou No.7	ZDD24698	Mei 4550×Jidou 11	Glycine max	China, Hebei	Q1
	Huayou 4120	ZDD23956	“8903” chemical mutagenesis(0.4%EMS)	Glycine max	China, Hebei	Q1
	Huayou 542	ZDD23955	“85-D50” chemical mutagenesis(0.2%EDS+1PPMpyM)	Glycine max	China, Hebei	Q1
	Huayou No.5	ZDD24696	Ethyl methane sulfonate and Bleomycin combined treatment “Youbiandali”	Glycine max	China, Hebei	Q3
	Ji nf 37	ZDD23944	8460-3[Jidou 4×7542-12(Willimas×Tiefeng17)] ×Zao 5241[Xi 7476×(Yanli×Willimas)]	Glycine max	China, Hebei	Q3
	Jidou No.3	ZDD18568	Xudou 424×Huanghuadalihei	Glycine max	China, Hebei	Q4
	Jidou No.4	ZDD18630	Niumaohuang line selection×Willimas	Glycine max	China, Hebei	Q1
	Jidou No.5	ZDD18569	Amsoy×Kefeng No.4	Glycine max	China, Hebei	Q1
	Jidou No.6	ZDD18631	Guangpingniumaohuang×Provar	Glycine max	China, Hebei	Q3
	Jidou No.8	N/A	Zaoshou No.10 chemical mutagenesis(0.8%EMS+1PPMpyM)	Glycine max	China, Hebei	Q1
	Jidou No.9	ZDD23086	Tie 7533 line selection{6831hun-2-6-4[6308×6124(Fengdihuang×5201)]×5621}×Jidou No.4 line selection(Niumaohuang line selection×Willimas)	Glycine max	China, Hebei	Q1
	Jidou No.10	ZDD24682	Willimas×Xi 7476	Glycine max	China, Hebei	Q3
	Jidou 11	ZDD24683	Jidou No.5×Qihuang 21	Glycine max	China, Hebei	Q1
	Jidou 15	ZDD23910	Ludou No.4(Yuejin 4×7110)×HB-2(You 83-14×Jinda 7826)	Glycine max	China, Hebei	Q1
	Jidou 16	ZDD24684	1196-2(Tie 755-4-2-7-3×Zhongpin 661)×1473-2(Neichengdaqingdou×Yudou No.5)	Glycine max	China, Hebei	Q1
	Jidou 18	ZDD24686	Tegaogan×Qingsi	Glycine max	China, Hebei	Q3
	Jidou 19	ZDD24687	MS1 genic male stetile population recurrent selection	Glycine max	China, Hebei	Q1
	Jidou 20	ZDD24688	MS1 genic male stetile population recurrent selection	Glycine max	China, Hebei	Q1
	Jidou 21	N/A	MS1 genic male stetile population recurrent selection	Glycine max	China, Hebei	Q1
	Kexuan 93	ZDD23960	Kefeng No.6 system selection (7611×Youbian 30)	Glycine max	China, Hebei	Q3
	Qingxuan No.1	ZDD24702	Jishenhuangdou system selection	Glycine max	China, Hebei	Q1
	Shidou No.1	ZDD24691	Ethyl methane sulfonate and Bleomycin combined treatment "Branch 2"	Glycine max	China, Hebei	Q3
	Shidou No.2	ZDD24692	Ethyl methane sulfonate and Bleomycin combined treatment "Jidou 8"	Glycine max	China, Hebei	Q1
	Shidou No.3	ZDD24693	75-14×Jinyi 16	Glycine max	China, Hebei	Q1
	Shidou No.4	ZDD24694	Ethyl methane sulfonate soaking "Branch 2"	Glycine max	China, Hebei	Q1
	Shidou No.5	ZDD24695	Ethyl methane sulfonate soaking "70-3"	Glycine max	China, Hebei	Q3

## Sheet: Table S2
		Supplementary Table 2. QTL haplotypes analysis from Chr06 18844283 to Chr06 19315351.
			18844283	18864382	18993567	19172961	19195922	19195930	19315351	Protein content (%)
		Hap. A	TT	TT	CC	GG	TT	TT	TT	41.26
		Hap. B	TT	TT	GG	AA	CC	CC	TT	44.41
		Hap. C	TT	TT	GG	AA	TT	TT	TT	43.87
		Hap. D	TT	TT	GG	GG	TT	CC	AA	40.77
		Hap. E	CC	CC	CC	GG	TT	CC	AA	41.8
		Hap. F	CC	CC	GG	AA	CC	CC	TT	43.69
		Hap. G	CC	CC	GG	GG	TT	CC	TT	44.18

## Sheet: Table S3
				Supplementary Table 3. The effect of different SNP density sets on genomic selection by using ridge regression best linear unbiased predictor (rrBLUP) model and Bayesian lasso regression (BLR) model.
				SNP.set	rrBLUP		Bayesian LASSO
					rx100	SE	rx100	SE
				22SNP.marker	0.534104	0.00881867	0.628333	0.00859535
				random.22 SNPs	0.440975	0.00975626	0.439048	0.00968878
				random.100 SNPs	0.510775	0.010475	0.581502	0.00722206
				random.250 SNPs	0.511198	0.00942307	0.567208	0.00721539
				random.500 SNPs	0.655956	0.00683734	0.644821	0.00731854
				random.1000 SNPs	0.681676	0.00680711	0.689449	0.00617221
				random.2000 SNPs	0.759789	0.00654194	0.775545	0.00486835
				random.5000 SNPs	0.762607	0.00631204	0.771294	0.00540117
				all.10115 SNPs	0.769235	0.00551136	0.771294	0.00540117

## Sheet: Table S4
	Supplementary Table 4. The effect of training population size on genomic selection accuracy at different cross-validation folds each with 100 replications using Bayesian LASSO Regression.
	SNP set		2-fold	3-fold	4-fold	5-fold	6-fold	7-fold	8-fold	9-fold	10-fold	mean
	22 markers	r-value	0.597705	0.597523	0.614597	0.609083	0.623219	0.633333	0.629025	0.645334	0.630246	0.620007
		Sn	0.00363315	0.00364581	0.00752061	0.00774515	0.0096251	0.00980664	0.0117998	0.0116718	0.0135674	0.0087795
	10115 SNPs	r-value	0.746569	0.746635	0.768247	0.77232	0.773754	0.778754	0.777011	0.789687	0.783617	0.770733
		Sn	0.00290286	0.00290156	0.00489344	0.00570788	0.00602247	0.00595922	0.00692838	0.00681581	0.00800652	0.00557091
	merge	r-value	0.672137	0.672079	0.691422	0.690702	0.698487	0.706044	0.703018	0.717511	0.706931	0.69537
		Sn	0.00326801	0.00327369	0.00620703	0.00672651	0.00782379	0.00788293	0.00936411	0.00924382	0.010787	0.0071752

## Sheet: Table S5
	Supplementary Table 5. The effect of training population size on genomic selection accuracy at different cross-validation folds each with 100 replications using rrBLUP.
	SNP set		2-fold	3-fold	4-fold	5-fold	6-fold	7-fold	8-fold	9-fold	10-fold	mean
	22 markers	r-value	0.521472	0.541045	0.533571	0.535861	0.543333	0.535017	0.541018	0.558715	0.548312	0.539816
		Sn	0.00450296	0.00581783	0.00752066	0.00836025	0.00907719	0.00963461	0.0110562	0.0118419	0.0130951	0.00898963
	10115 SNPs	r-value	0.743733	0.764468	0.759581	0.769235	0.776127	0.782527	0.774204	0.77483	0.766628	0.767926
		Sn	0.00274126	0.00392285	0.0051305	0.00551136	0.00670797	0.00678686	0.0067771	0.00706581	0.00904616	0.00596554
	merge	r-value	0.632602	0.652756	0.646576	0.652548	0.65973	0.658772	0.657611	0.666773	0.65747	0.653871
		Sn	0.00362211	0.00487034	0.00632558	0.0069358	0.00789258	0.00821074	0.00891664	0.00945384	0.0110706	0.00747758
